# Supplementary material for: Modulation of Detoxification, Immune, and Epigenetic Systems by Two Aryl Organophosphorus Flame Retardants During Early Development in Zebrafish
Source: Toxics. 2025 Sep 18;13(9):794. doi: 10.3390/toxics13090794 (PMC12474386; doi:10.3390/toxics13090794)
Supplement: Supplementary file 1 [file toxics-13-00794-s001.zip]

Archive with 1 entries (1 files):
- toxics-3824487-supplementary.pdf
